# Supplementary material for: Adhesion and Colonization Intensity of Staphylococcus epidermidis, Pseudomonas aeruginosa, and Candida albicans on Smooth, Micro-Textured, and Macro-Textured Silicone Biomaterials
Source: J Funct Biomater. 2025 Sep 1;16(9):322. doi: 10.3390/jfb16090322 (PMC12471252; doi:10.3390/jfb16090322)
Supplement: Supplementary file 1 [file jfb-16-00322-s001.zip]

Archive with 1 entries (1 files):
- jfb-3752635-supplementary.pdf
